# Supplementary material for: Prevalence of HCV genotypes and subtypes in Southeast Asia: A systematic review and meta-analysis
Source: PLoS One. 2021 May 20;16(5):e0251673. doi: 10.1371/journal.pone.0251673 (PMC8136688; doi:10.1371/journal.pone.0251673)
Supplement: S3 File — (XLSX) [file pone.0251673.s021.xlsx]

## Sheet: Sheet1
S/N	First author's surname	Publication Year	Sample year	Country	Target region	Genotyping method	Total Subtypes	1a	1b	1c	1d	1e	2a	2b	2c	2e	2f	2i	2j	2k	2m	3a	3b	3c	3g	3k	4a	6a	6b	6c	6e	6f	6h	6i	6j	6k	6l	6m	6n	6o	6p	6q	6r	6s	6t	6u	6v	6xa	6xb
1	Agdamag	2005	2002	Philippines	NS5B	phylogeny	23	15	0	0	0	0	0	8	0	0	0	0	0	0	0	0	0	0	0	0	0	0	0	0	0	0	0	0	0	0	0	0	0	0	0	0	0	0	0	0	0	0	0
2	Akkarathamrongsin	2013	2003-2009	Thailand	core, NS5B	phylogeny	352	75	49	0	0	0	0	0	0	0	0	0	0	0	0	137	20	0	0	0	0	0	0	0	1	39	0	7	7	0	0	0	17	0	0	0	0	0	0	0	0	0	0
3	Akkarathamrongsin	2011	2007-2009	Thailand	core	phylogeny	39	1	7	0	0	0	0	0	0	0	0	0	0	0	0	8	6	0	0	0	0	0	0	0	5	4	0	0	0	0	0	2	0	0	1	0	5	0	0	0	0	0	0
4	Anggorowati	2012	2010	Indonesia	NS5B	phylogeny	44	23	1	4	0	0	0	0	0	0	0	0	0	0	0	5	0	0	0	7	3	0	0	0	0	0	0	0	0	0	0	0	1	0	0	0	0	0	0	0	0	0	0
5	Barusrux	2012	–	Thailand	5'UTR, core	sequencing	7	4	0	0	0	0	0	0	0	0	0	0	0	0	0	3	0	0	0	0	0	0	0	0	0	0	0	0	0	0	0	0	0	0	0	0	0	0	0	0	0	0	0
6	Barusrux	2014	–	Thailand	5'UTR, core	phylogeny	101	8	8	0	0	0	0	0	0	0	0	0	0	0	0	76	0	0	0	0	0	0	0	0	0	3	0	4	0	0	0	0	2	0	0	0	0	0	0	0	0	0	0
7	Boonyarad	2003	2001	Thailand	core	LiPA, RFLP, phylogeny	7	1	1	0	0	0	0	0	0	0	0	0	0	0	0	5	0	0	0	0	0	0	0	0	0	0	0	0	0	0	0	0	0	0	0	0	0	0	0	0	0	0	0
8	Budkowska	2011	2002-2003	Cambodia	NS5B	phylogeny	30	8	21	0	0	0	1	0	0	0	0	0	0	0	0	0	0	0	0	0	0	0	0	0	0	0	0	0	0	0	0	0	0	0	0	0	0	0	0	0	0	0	0
9	Chong	2008	–	Brunei	–	sequencing	6	2	0	0	0	0	0	1	0	0	0	0	0	0	0	3	0	0	0	0	0	0	0	0	0	0	0	0	0	0	0	0	0	0	0	0	0	0	0	0	0	0	0
10	Chuenjitkulthaworn	2019	2014-2016	Thailand	–	–	20	6	4	0	0	0	0	0	0	0	0	0	0	0	0	9	0	0	0	0	0	0	0	1	0	0	0	0	0	0	0	0	0	0	0	0	0	0	0	0	0	0	0
11	De Weggheleire	2017	2014-2015	Cambodia	–	LiPA	46	7	39	0	0	0	0	0	0	0	0	0	0	0	0	0	0	0	0	0	0	0	0	0	0	0	0	0	0	0	0	0	0	0	0	0	0	0	0	0	0	0	0
12	Do	2015	2012	Vietnam	–	–	9	0	1	0	0	0	1	0	0	0	0	0	0	0	0	1	0	0	0	0	0	5	0	0	1	0	0	0	0	0	0	0	0	0	0	0	0	0	0	0	0	0	0
13	Dunford	2012	2008-2009	Vietnam	core/E1, NS5B	phylogeny	276	93	76	0	0	0	1	0	0	0	0	0	0	0	0	2	3	0	0	0	0	53	0	0	17	0	13	0	0	0	18	0	0	0	0	0	0	0	0	0	0	0	0
14	Duong	2016	2012-2014	Vietnam	–	genotyping kit	14	3	7	0	0	0	0	0	0	0	0	0	0	0	0	0	0	0	0	0	0	4	0	0	0	0	0	0	0	0	0	0	0	0	0	0	0	0	0	0	0	0	0
15	Duong	2019	2012-2014	Vietnam	–	genotyping kit	18	5	8	0	0	0	0	0	0	0	0	0	0	0	0	0	0	0	0	0	0	5	0	0	0	0	0	0	0	0	0	0	0	0	0	0	0	0	0	0	0	0	0
16	Durier	2017	2013-2015	Multi-country	5'UTR, NS5B	PCR	182	149	33	0	0	0	0	0	0	0	0	0	0	0	0	0	0	0	0	0	0	0	0	0	0	0	0	0	0	0	0	0	0	0	0	0	0	0	0	0	0	0	0
17	Greene	1995	–	Multi-country	E1, E2/NS1, NS4, NS5	sequencing	57	9	33	0	0	0	2	0	0	0	0	0	0	0	0	11	1	1	0	0	0	0	0	0	0	0	0	0	0	0	0	0	0	0	0	0	0	0	0	0	0	0	0
18	Hadikusumo	2016	2012	Indonesia	NS5B	phylogeny	6	0	2	0	0	0	0	0	0	0	0	0	0	0	0	0	0	0	0	4	0	0	0	0	0	0	0	0	0	0	0	0	0	0	0	0	0	0	0	0	0	0	0
19	Handajani	2019	–	Indonesia	5'UTR, NS5B	phylogeny	11	0	6	1	0	0	1	0	0	0	0	0	0	0	0	2	0	0	0	1	0	0	0	0	0	0	0	0	0	0	0	0	0	0	0	0	0	0	0	0	0	0	0
20	Hansurabhanon	2002	2000	Thailand	–	RFLP	282	3	52	0	0	0	0	0	0	0	0	0	0	0	0	213	4	0	0	0	0	10	0	0	0	0	0	0	0	0	0	0	0	0	0	0	0	0	0	0	0	0	0
21	Hübschen	2011	2004-2008	Laos	core/E1, NS5B	phylogeny	10	0	2	0	0	0	0	0	0	0	0	0	0	0	0	0	0	0	0	0	0	0	3	0	0	0	1	0	0	1	1	0	1	0	0	1	0	0	0	0	0	0	0
22	Inoue	2000	1992-1993	Indonesia	5'UTR	PCR, phylogeny	57	1	37	0	0	0	11	1	0	0	0	0	0	0	0	0	7	0	0	0	0	0	0	0	0	0	0	0	0	0	0	0	0	0	0	0	0	0	0	0	0	0	0
23	Juniastuti	2014	–	Indonesia	5'UTR, NS5B	sequencing	85	23	10	12	0	0	1	0	0	0	0	0	0	0	0	30	0	0	0	9	0	0	0	0	0	0	0	0	0	0	0	0	0	0	0	0	0	0	0	0	0	0	0
24	Jutavijittum	2009	1998-2000	Thailand	core/E1	sequencing	85	18	16	1	0	0	0	0	0	0	0	0	0	0	0	42	8	0	0	0	0	0	0	0	0	0	0	0	0	0	0	0	0	0	0	0	0	0	0	0	0	0	0
25	Kakumu	1998	1994-1996	Vietnam	core	PCR	32	10	12	0	0	0	4	4	0	0	0	0	0	0	0	2	0	0	0	0	0	0	0	0	0	0	0	0	0	0	0	0	0	0	0	0	0	0	0	0	0	0	0
26	Kanistanon	1997	–	Thailand	5'UTR, core	RHA	166	21	46	0	0	0	0	0	0	0	0	0	0	0	0	90	9	0	0	0	0	0	0	0	0	0	0	0	0	0	0	0	0	0	0	0	0	0	0	0	0	0	0
27	Katayama	1996	–	Philippines	5'UTR, NS5B	sequencing	30	18	9	0	0	0	2	1	0	0	0	0	0	0	0	0	0	0	0	0	0	0	0	0	0	0	0	0	0	0	0	0	0	0	0	0	0	0	0	0	0	0	0
28	Kumthip	2014	2003-2010	Thailand	core	LiPA, sequencing	158	20	29	0	0	0	0	0	0	0	0	0	0	0	0	71	15	0	0	0	0	1	0	0	0	20	0	1	0	0	0	0	1	0	0	0	0	0	0	0	0	0	0
29	Le Ngoc	2019	2012-2016	Vietnam	5'UTR, core, NS5B	phylogeny	322	89	93	0	0	0	13	2	0	0	0	0	0	0	9	3	4	0	0	0	0	59	0	0	39	0	1	0	0	1	7	0	0	0	2	0	0	0	0	0	0	0	0
30	Lesmana	1996	1990-1994	Indonesia	5'NCR, core	PCR	104	0	55	15	0	0	33	0	0	0	0	0	0	0	0	1	0	0	0	0	0	0	0	0	0	0	0	0	0	0	0	0	0	0	0	0	0	0	0	0	0	0	0
31	Li	2014	–	Vietnam	core/E1, NS5B	phylogeny	234	29	48	0	0	0	20	0	0	0	0	1	1	0	12	0	0	0	0	0	0	53	0	0	48	0	2	0	0	3	6	0	0	4	7	0	0	0	0	0	0	0	0
32	Lwin	2007	–	Myanmar	core, NS5B	phylogeny	143	6	10	0	0	0	1	0	0	0	0	0	0	0	0	14	43	0	0	0	0	0	0	0	0	0	0	0	0	0	0	13	56	0	0	0	0	0	0	0	0	0	0
33	Martin	2019	2005-2010	Thailand	HVR1	phylogeny	218	66	28	0	0	0	0	0	0	0	0	0	0	0	0	78	15	0	0	0	0	0	0	0	0	7	0	1	3	0	0	0	19	0	0	0	0	0	0	0	1	0	0
34	Mohamed	2013	2009-2011	Malaysia	NS5B	phylogeny	30	5	1	0	0	0	0	0	0	0	0	0	0	0	0	24	0	0	0	0	0	0	0	0	0	0	0	0	0	0	0	0	0	0	0	0	0	0	0	0	0	0	0
35	Nakahira	1995	1992	Thailand	5'NCR	PCR	42	10	32	0	0	0	0	0	0	0	0	0	0	0	0	0	0	0	0	0	0	0	0	0	0	0	0	0	0	0	0	0	0	0	0	0	0	0	0	0	0	0	0
36	Nakai	2001	1998-2000	Myanmar	5'UTR	PCR	22	3	1	0	0	0	0	0	0	0	0	0	0	0	0	2	16	0	0	0	0	0	0	0	0	0	0	0	0	0	0	0	0	0	0	0	0	0	0	0	0	0	0
37	Netski	2004	1999-2000	Thailand	core/E1	phylogeny	118	37	15	0	0	0	0	0	0	0	0	0	0	0	0	42	24	0	0	0	0	0	0	0	0	0	0	0	0	0	0	0	0	0	0	0	0	0	0	0	0	0	0
38	Ng	2015	2009-2010	Malaysia	5'UTR, NS5B	phylogeny	126	39	13	0	0	0	0	0	0	0	0	0	0	0	0	58	14	0	0	0	0	0	0	0	0	0	0	0	0	0	0	0	2	0	0	0	0	0	0	0	0	0	0
39	Nguyen Truong	2016	2014	Vietnam	core, NS5B	sequencing	93	42	22	0	0	0	0	0	0	0	0	0	0	0	0	0	5	0	0	0	0	19	5	0	0	0	0	0	0	0	0	0	0	0	0	0	0	0	0	0	0	0	0
40	Nouhin	2019	2016-2017	Cambodia	NS5B	phylogeny	2950	87	1357	0	0	0	125	2	0	0	0	1	0	0	6	0	0	0	0	0	0	70	0	0	628	0	3	0	0	0	5	0	1	10	80	113	331	61	1	4	0	0	1
41	Pham	2009	2008	Vietnam	core, NS5B	phylogeny	70	21	12	0	0	0	0	0	0	0	0	0	0	0	0	2	2	0	0	0	0	26	0	0	6	0	0	0	0	0	1	0	0	0	0	0	0	0	0	0	0	0	0
42	Pham	2011	2005-2011	Vietnam	NS5B	sequencing	842	104	146	0	0	6	73	0	36	0	0	15	2	2	0	0	0	0	0	0	0	199	0	3	185	1	10	0	0	4	27	0	1	13	8	0	1	0	6	0	0	0	0
43	Prasetyo	2013	2009	Indonesia	E1/E2, NS5B	phylogeny	29	13	1	5	0	0	0	0	0	0	0	0	0	0	0	4	0	0	0	4	2	0	0	0	0	0	0	0	0	0	0	0	0	0	0	0	0	0	0	0	0	0	0
44	Prasetyo	2017	–	Indonesia	E1/E2	phylogeny	12	5	0	4	0	0	0	0	0	0	0	0	0	0	0	2	0	0	0	0	1	0	0	0	0	0	0	0	0	0	0	0	0	0	0	0	0	0	0	0	0	0	0
45	Prasetyo	2018	2010-2014	Indonesia	E1/E2	phylogeny	18	8	2	4	0	0	0	0	0	0	0	0	0	0	0	3	0	0	0	0	1	0	0	0	0	0	0	0	0	0	0	0	0	0	0	0	0	0	0	0	0	0	0
46	Rinonce	2013	2010	Indonesia	NS5B	phylogeny	100	95	1	2	0	0	0	0	0	0	0	0	0	0	0	2	0	0	0	0	0	0	0	0	0	0	0	0	0	0	0	0	0	0	0	0	0	0	0	0	0	0	0
47	Sheng	1994	–	Indonesia	–	PCR	48	8	40	0	0	0	0	0	0	0	0	0	0	0	0	0	0	0	0	0	0	0	0	0	0	0	0	0	0	0	0	0	0	0	0	0	0	0	0	0	0	0	0
48	Shinji	2004	2000	Myanmar	NS5B	phylogeny	75	5	22	0	0	0	0	0	0	0	0	0	0	0	0	13	35	0	0	0	0	0	0	0	0	0	0	0	0	0	0	0	0	0	0	0	0	0	0	0	0	0	0
49	Sistayanarain	2011	–	Thailand	core	PCR	68	21	7	0	0	0	0	0	0	0	0	0	0	0	0	40	0	0	0	0	0	0	0	0	0	0	0	0	0	0	0	0	0	0	0	0	0	0	0	0	0	0	0
50	Soetjipto	1996	–	Indonesia	5'UTR, NS5B	sequencing	64	12	26	7	0	0	18	0	0	0	0	0	0	0	0	0	0	0	1	0	0	0	0	0	0	0	0	0	0	0	0	0	0	0	0	0	0	0	0	0	0	0	0
51	Soh	2019	2009-2015	Singapore	–	LiPA	24	10	14	0	0	0	0	0	0	0	0	0	0	0	0	0	0	0	0	0	0	0	0	0	0	0	0	0	0	0	0	0	0	0	0	0	0	0	0	0	0	0	0
52	Song	1994	1992	Vietnam	core	PCR	47	24	19	0	0	0	4	0	0	0	0	0	0	0	0	0	0	0	0	0	0	0	0	0	0	0	0	0	0	0	0	0	0	0	0	0	0	0	0	0	0	0	0
53	Songsivilai	1996	1993-1995	Thailand	5'NCR	RHA	8	0	3	0	0	0	0	0	0	0	0	0	0	0	0	5	0	0	0	0	0	0	0	0	0	0	0	0	0	0	0	0	0	0	0	0	0	0	0	0	0	0	0
54	Sunanchaikarn	2007	2004	Thailand	5'UTR, core	sequencing	41	3	12	0	0	0	1	0	1	0	0	0	0	0	0	23	1	0	0	0	0	0	0	0	0	0	0	0	0	0	0	0	0	0	0	0	0	0	0	0	0	0	0
55	Tanimoto	2010	2007	Vietnam	5'UTR/core, NS5B	phylogeny	114	42	33	0	0	0	1	0	0	0	0	0	0	0	0	2	8	0	0	0	0	17	0	0	8	0	3	0	0	0	0	0	0	0	0	0	0	0	0	0	0	0	0
56	Theamboonlers	2000	–	Thailand	5'NCR, core	RFLP	115	15	46	0	0	0	0	0	0	0	0	0	0	0	0	51	3	0	0	0	0	0	0	0	0	0	0	0	0	0	0	0	0	0	0	0	0	0	0	0	0	0	0
57	Tokita	1994	–	Vietnam	–	PCR, phylogeny	47	24	19	0	0	0	4	0	0	0	0	0	0	0	0	0	0	0	0	0	0	0	0	0	0	0	0	0	0	0	0	0	0	0	0	0	0	0	0	0	0	0	0
58	Tokita	1995	–	Thailand	core	PCR, sequencing, phylogeny	79	13	20	0	0	0	3	0	0	0	0	0	0	0	0	41	2	0	0	0	0	0	0	0	0	0	0	0	0	0	0	0	0	0	0	0	0	0	0	0	0	0	0
59	Tokita	1996	–	Indonesia	core, NS5B	PCR, sequencing, phylogeny	113	0	55	15	0	0	33	0	0	7	2	0	0	0	0	1	0	0	0	0	0	0	0	0	0	0	0	0	0	0	0	0	0	0	0	0	0	0	0	0	0	0	0
60	Tran	2003	1998-2001	Vietnam	5'UTR	PCR	17	5	4	0	0	0	8	0	0	0	0	0	0	0	0	0	0	0	0	0	0	0	0	0	0	0	0	0	0	0	0	0	0	0	0	0	0	0	0	0	0	0	0
61	Utama	2008	2005-2008	Indonesia	5'UTR, NS5B	phylogeny	104	13	38	13	0	0	15	0	0	5	1	0	0	0	0	1	1	0	0	16	1	0	0	0	0	0	0	0	0	0	0	0	0	0	0	0	0	0	0	0	0	0	0
62	Utama	2010	2006-2009	Indonesia	5'UTR, core, NS5B	phylogeny	150	10	71	28	0	0	15	0	0	8	1	0	0	0	0	1	0	0	0	16	0	0	0	0	0	0	0	0	0	0	0	0	0	0	0	0	0	0	0	0	0	0	0
63	Wasitthankasem	2015	2007-2012	Thailand	core, NS5B	phylogeny	588	117	74	0	0	0	3	0	0	0	0	0	0	0	0	214	57	0	0	0	0	0	0	2	0	46	0	20	4	0	0	4	45	0	0	0	0	0	0	0	1	1	0
64	Wasitthankasem	2016	2014	Thailand	core, NS5B	phylogeny	23	1	3	0	0	0	0	0	0	0	0	0	0	0	0	10	1	0	0	0	0	0	0	1	0	3	0	2	1	0	0	0	1	0	0	0	0	0	0	0	0	0	0
65	Wasitthankasem	2017	2015	Thailand	core	phylogeny	234	51	23	0	0	0	0	0	0	0	0	0	0	0	0	70	3	0	0	0	0	0	0	1	0	71	0	5	0	0	0	0	10	0	0	0	0	0	0	0	0	0	0
66	Yamada	2015	2010-2012	Cambodia	5'NCR	–	9	0	3	0	0	0	0	0	0	0	0	0	0	0	0	0	0	0	0	0	0	0	0	0	2	3	0	0	0	0	0	0	0	0	0	0	0	1	0	0	0	0	0
67	Ye	2019	2014	Myanmar	core/E2, NS5B	phylogeny	21	3	0	0	0	0	0	0	0	0	0	0	0	0	0	3	6	0	0	0	0	0	0	0	0	0	0	0	0	0	0	0	4	0	0	0	0	0	0	0	0	5	0
68	Yusrina	2018	2016	Multi-country	5'UTR, core, NS5B	LiPA, PCR, phylogeny	28	13	15	0	0	0	0	0	0	0	0	0	0	0	0	0	0	0	0	0	0	0	0	0	0	0	0	0	0	0	0	0	0	0	0	0	0	0	0	0	0	0	0
69	Zheng	1996	1995	Malaysia	5'NCR, core	PCR, sequencing	3	1	2	0	0	0	0	0	0	0	0	0	0	0	0	0	0	0	0	0	0	0	0	0	0	0	0	0	0	0	0	0	0	0	0	0	0	0	0	0	0	0	0
[truncated: 2 more columns]
